# Supplementary material for: Fiber deprivation and microbiome-borne curli shift gut bacterial populations and accelerate disease in a mouse model of Parkinson’s disease
Source: Cell Rep. 2023 Sep 8;42(9):113071. doi: 10.1016/j.celrep.2023.113071 (PMC10548091; doi:10.1016/j.celrep.2023.113071)
Supplement: Table S1. Comparison of the 16S rRNA sequencing results to known taxa altered in stool samples of patients with PD [file mmc2.xlsx]

## Sheet: Tabelle1
			FD PBS						FR DEC						FR EC						FD DEC						FD EC						Treatment
			2		5		9		2		5		9		2		5		9		2		5		9		2		5		9		Week
Phylum	Family	Genus	WT	TG	WT	TG	WT	TG	WT	TG	WT	TG	WT	TG	WT	TG	WT	TG	WT	TG	WT	TG	WT	TG	WT	TG	WT	TG	WT	TG	WT	TG	Genotype
Verrucomicrobia			↑	↑	↗	-	↑	↗	↓	↓	-	↓	-	↓	-	↓	↓	↓	↓	↓	↑	↑	↑	↑	↑	↑	↓	↑	↓	↑	↓	↑
Verrucomicrobia	Akkermansiaceaea		↗	↑	↗	-	↗	↗	-	↓	-	↓	-	↓	-	↓	-	↓	-	↓	↗	↑	↗	↗	↑	↑	↘	↑	↓	↑	↓	↗
Verrucomicrobia	Akkermansiaceaea	Akkermansia	↑	↑	↗	-	↑	↑	↓	↓	-	↓	-	↓	↗	↓	↓	↓	↓	↓	↗	↑	↗	↑	↑	↑	↓	↑	↓	↑	↓	↗
Firmicutes	Lactobacillaceae		-	-	-	-	-	-	↘	-	↘	↗	-	↑	↗	↑	↗	↑	↑	↑	↓	-	↓	-	↓	-	-	-	-	-	-	-
Firmicutes	Lactobacillaceae	Lactobacillus	↗	↘	↓	↓	-	-	↓	-	↘	↗	-	↑	↗	↑	↗	↑	↑	↑	↓	↘	↓	↓	↓	-	↓	-	↓	↓	↓	-
Actinobacteria	Bifidobacteriaceae		N/A						N/A						N/A						N/A						N/A
Actinobacteria	Bifidobacteriaceae	Bifidobacterium	N/A						N/A						N/A						N/A						N/A
Proteobacteria	Enterobactericiaceae		N/A						N/A						N/A						N/A						N/A
Firmicutes	Enterococcaceae		N/A						N/A						N/A						N/A						N/A
Firmicutes			↑	-	↗	↑	↑	↑	↗	↓	↗	-	↘	-	↗	-	↗	↗	↗	↗	↘	-	↘	↗	↑	↑	-	↘	-	↘	↑	↗
Firmicutes	Lachnospiraceae		↗	-	-	↑	↑	-	↗	↘	↗	-	↘	↘	↗	-	↗	↗	-	↗	↘	↘	↘	↘	-	↘	-	↘	↗	-	↓	-
Firmicutes	Lachnospiraceae	Roseburia	↗	-	↗	-	↗	-	↗	↘	↗	↘	↗	↘	-	-	-	-	↑	↑	-	-	-	↑	↑	↑	↓	↘	↘	↘	↘	-
Bacteriodetes	Prevotellaceae		↘	↘	↘	↘	↘	↘	-	↑	-	-	-	-	-	↗	-	-	-	↘	↓	-	↓		↓	↓	N/A
Bacteriodetes	Prevotellaceae	Prevotella	N/A						N/A						N/A						N/A						N/A
Firmicutes	Clostridiaceae	Faecalibacterium	N/A						N/A						N/A						N/A						N/A
Bacteriodetes			↓	↘	↘	↘	↓	↓	-	↗	-	-	-	-	↘	↗	-	-	↘	↘	-	-	-	-	↓	↓	-	↗	-	-	↓	↓
Firmicutes	Erysipelotrichacceae		↗	↗	↘	-	↘	↑	↘	↘	↗	↗	↗	↗	↘	-	↘	-	↗	-	↘	↗	↓	↗	↑	↑	↘	↓	↘	↓	↑	↗
Firmicutes	Ruminococcaceae		↗	↗	↑	↗	↗	-	↗	↘	-	↘	↘	↘	↗	↘	↘	↘	↘	-	↑	↘	↑	↘	↗	↓	-	-	↗	↗	↓	↓
